# Supplementary material for: Comparative and Phylogenetic Analysis of Complete Chloroplast Genomes in Leymus (Triticodae, Poaceae)
Source: Genes (Basel). 2022 Aug 10;13(8):1425. doi: 10.3390/genes13081425 (PMC9408388; doi:10.3390/genes13081425)
Supplement: Supplementary file 1 [file genes-13-01425-s001.zip]

Archive with 1 entries (1 files):
- genes-1858028-supplementary.xlsx
