# Supplementary material for: Comparative and Phylogenetic Analysis of Complete Chloroplast Genomes in Leymus (Triticodae, Poaceae)
Source: Genes (Basel). 2022 Aug 10;13(8):1425. doi: 10.3390/genes13081425 (PMC9408388; doi:10.3390/genes13081425)
Supplement: Supplementary file 1 [file genes-13-01425-s001.zip › genes-1858028-supplementary.xlsx]

## Sheet: Table S1
Table S1 The information of Leymus species in this study
Species name	Accession no.	Genebank	Plant Name	Origin	Depository institution	Chloroplast genome size
Leymus angustus	CF007680	MZ595315	NA	Gansu,China	China National Forage Germplasm Bank	135098
Leymus arenarius	PI294582	MK775256.1	NA	Sweden	U.S. National Plant Germplasm System	136789
Leymus chinensis	CF018144	NC_044900.1	Xiwuzhumuqin	Inner Mongolia,China	China National Forage Germplasm Bank	136783
Leymus cinereus	PI 619450	MZ595314	T-933	Colorado, United States	U.S. National Plant Germplasm System	136035
Leymus condensatus	PI 442483	MZ595313	NA	Belgium	U.S. National Plant Germplasm System	135057
Leymus coreanus	PI 531578	MZ595312	D-3562	Russian Federation	U.S. National Plant Germplasm System	136906
Leymus duthiei	ZY13006	NC_058748	NA	NA	Herbarium of Triticeae Research Institute, Sichuan Agricultural University, China (SAUTI)	136869
Leymus karelinii	PI 636651	MZ595316	Pkg#54	Kazakhstan	U.S. National Plant Germplasm System	136727
Leymus komarovii	ZY06001	NC_058744	NA	NA	Herbarium of Triticeae Research Institute, Sichuan Agricultural University, China (SAUTI)	136470
Leymus mollis	PI 567896	MZ595311	BENSON	Alaska, United States	U.S. National Plant Germplasm System	135059
Leymus multicaulis	PI 499521	MZ595317	D-2694	China	U.S. National Plant Germplasm System	136481
Leymus paboanus	PI 272135	MZ595318	NA	Kazakhstan	U.S. National Plant Germplasm System	136885
Leymus racemosus	PI 598727	MZ595319	RGA 230	Argentina	U.S. National Plant Germplasm System	136756
Leymus ramosus	PI 440330	MZ595320	D-1757	Kazakhstan	U.S. National Plant Germplasm System	136788
Leymus secalinus	W6 14017	MZ595321	D-3417	China	U.S. National Plant Germplasm System	136763
Leymus triticoides	W6 37472	MZ595310	ID931-184	Idaho, United States	U.S. National Plant Germplasm System	136024
NA: Not Available. The species name with red font represent previously published sequences from the GeneBank (https://www.ncbi.nlm.nih.gov)

## Sheet: Table S2
Table S2 Gene composition in Leymus chloroplast genome
Category of genes	Group of genes	Name of genes
Photosynthesis	Photosystem I	psaA, psaB, psaC, psaI, psaJ
	Photosystem II	psbA, psbB, psbC, psbD, psbE, psbF, psbI, psbJ, psbK, psbL, psbM, psbN, psbT, psbZ
	NADH-dehydrogenase	ndhA*, ndhB*(×2), ndhC, ndhD, ndhE, ndhF, ndhG, ndhH, ndhI, ndhJ, ndhK
	Cytochrome b/f complex	petA, petB*, petD*, petG, petL, petN
	ATP synthase	atpA, atpB, atpE, atpF*, atpH, atpI
	Rubisco	rbcL
Self replication	Large subunit of ribosome	rpl14, rpl16, rpl2*(×2), rpl20, rpl22, rpl23(×2), rpl32, rpl33, rpl36
	Small subunit of ribosome	rps11, rps12**a(×2), rps14, rps15(×2), rps16*, rps18, rps19(×2), rps2, rps3,rps4, rps7(×2), rps8
	DNA dependent RNA polymerase	rpoA, rpoB, rpoC1, rpoC2
	rRNA genes	rrn16S(×2), rrn4.5S(×2), rrn23S(×2), rrn5S(×2)
	tRNA genes	trnA-UGC*(×2), trnC-GCA, trnD-GUC, trnE-UUC, trnF-GAA, trnG-GCC*, trnG-UCC, trnH-GUG(×2), trnI-CAU (×2), trnK-UUU*, trnL-CAA(×2), trnL-UAA*, trnL-UAG, trnM-CAU(×2), trnN-GUU(×2), trnP-UGG, trnQ-UUG, trnR-ACG(×2), trnR-UCU, trnS-GCU, trnS-GGA, trnS-UGA, trnT-CGU*(×2), trnT-GGU, trnT-UGU, trnV-GAC(×2), trnV-UAC*, trnW-CCA, trnY-GUA
Other genes	C-type cytochrom synthesis gene	ccsA
	Envelop membrane protein	cemA
	Protease	clpP
	Translational initiation factor	infA
	Maturase	matK
Unkown	Conserved open reading frames	ycf3**, ycf4
*Gene containing one intron, **gene containing two introns, a trans-splinting gene,(×2) shows gene shave two copies.

## Sheet: Table S3
Table S3 Summary of chloroplast genome characteristics in Leymusspecies
Species name	Size (bp)								Number of genes				GC content(%)						Percent of genome(%)							Intron number
	Genome	Gene	CDS	LSC	SSC	IR	tRNA	rRNA	Gene	CDS	tRNA	rRNA	Genome	Gene	CDS	LSC	SSC	IR	Gene	CDS	LSC	SSC	IR	tRNA	rRNA
Leymus angustus	135098	71175	59066	80700	12772	20813	2917	9192	129	83	38	8	38.33	41.55	38.98	36.36	32.24	44.01	52.684	43.7209	59.7344	9.45388	30.8117	2.15917	6.80395	24
Leymus arenarius	136789	71208	59101	80980	12709	21550	2915	9192	129	83	38	8	38.42	41.58	39.01	36.39	32.63	43.94	52.0568	43.206	59.2007	9.29095	31.5084	2.13102	6.71984	24
Leymus chinensis	136783	71208	59101	80946	12715	21561	2915	9192	129	83	38	8	38.42	41.57	39	36.41	32.62	43.91	52.0591	43.2079	59.1784	9.29575	31.5258	2.13111	6.72013	24
Leymus cinereus	136035	71164	59057	80160	12733	21571	2915	9192	129	83	38	8	38.4	41.59	39.01	36.37	32.38	43.93	52.313	43.4131	58.926	9.36009	31.7139	2.14283	6.75708	24
Leymus condensatus	135057	71173	59066	80664	12767	20813	2915	9192	129	83	38	8	38.33	41.56	38.98	36.37	32.24	43.99	52.6985	43.7341	59.7259	9.45305	30.8211	2.15835	6.80602	24
Leymus coreanus	136906	71213	59106	81018	12738	21575	2915	9192	129	83	38	8	38.39	41.58	39	36.39	32.39	43.93	52.016	43.1727	59.1778	9.30419	31.518	2.1292	6.7141	24
Leymus duthiei	136869	71183	59076	80942	12797	21565	2915	9192	129	83	38	8	38.4	41.59	39.02	36.39	32.51	43.91	52.0081	43.1624	59.1383	9.34982	31.5119	2.12977	6.71591	24
Leymus karelinii	136727	71185	59078	80871	12708	21574	2915	9192	129	83	38	8	38.4	41.58	39.01	36.39	32.61	43.89	52.0636	43.2087	59.1478	9.29443	31.5578	2.13199	6.72289	24
Leymus komarovii	136470	71186	59079	80559	12755	21578	2915	9192	129	83	38	8	38.38	41.56	38.99	36.37	32.34	43.91	52.1624	43.2908	59.0306	9.34638	31.6231	2.136	6.73555	24
Leymus mollis	135059	71179	59072	80663	12770	20813	2915	9192	129	83	38	8	38.34	41.55	38.98	36.38	32.23	44.01	52.7022	43.7379	59.7243	9.45513	30.8206	2.15832	6.80591	24
Leymus multicaulis	136481	71185	59078	80633	12746	21551	2915	9192	129	83	38	8	38.42	41.57	39	36.4	32.6	43.93	52.1574	43.2866	59.08	9.33903	31.581	2.13583	6.735	24
Leymus paboanus	136885	71203	59096	81053	12724	21554	2915	9192	129	83	38	8	38.38	41.54	38.97	36.35	32.54	43.93	52.0167	43.172	59.2125	9.29539	31.4921	2.12952	6.71513	24
Leymus racemosus	136756	71185	59078	80896	12710	21575	2915	9192	129	83	38	8	38.39	41.57	39	36.37	32.61	43.89	52.0526	43.1996	59.1535	9.29392	31.5525	2.13153	6.72146	24
Leymus ramosus	136788	71185	59078	80950	12716	21561	2915	9192	129	83	38	8	38.42	41.57	39	36.41	32.6	43.91	52.0404	43.1895	59.1792	9.29614	31.5247	2.13103	6.71989	24
Leymus secalinus	136763	71185	59078	80941	12716	21553	2915	9192	129	83	38	8	38.42	41.57	39	36.4	32.61	43.92	52.0499	43.1974	59.1834	9.29784	31.5188	2.13142	6.72112	24
Leymus triticoides	136024	71165	59057	80149	12733	21571	2916	9192	129	83	38	8	38.4	41.58	39.01	36.38	32.36	43.93	52.318	43.4166	58.9227	9.36085	31.7165	2.14374	6.75763	24
Note:The species name with red font represent previously published sequences from the GeneBank (https://www.ncbi.nlm.nih.gov)

## Sheet: Table S4
Table S4 Numbers of identified SSRs motifs in the 16 Leymus chloroplast genomes
Species	Mono-		Di-		Tri-		Tetra-							Penta-				Total
	A/T	C/G	AG/CT	AT/AT	AAG/CTT	AAT/ATT	AAAC/GTTT	AAAG/CTTT	AAAT/ATTT	AACG/CGTT	AAGG/CCTT	AATG/ATTC	AGAT/ATCT	AAAAT/ATTTT	AATAT/ATATT	AAGAT/ATCTT	ACCAT/ATGGT
Leymus angustus	26		1	2	1	2		1	1	2	1	1					1	39
Leymus arenarius	29		2	4	1	2	1	1	1	2	1	1	2					47
Leymus chinensis	30		2	4	1	2	1	1	1	2	1	1	2					48
Leymus cinereus	20	2	1	5	1	2		2	1	2	1	1	2	1		1	1	43
Leymus condensatus	28		1	3	1	1		1	1	2	1	1					1	41
Leymus coreanus	28	2	1	5	1	2		2	1	2	1	1	2		1		1	50
Leymus duthiei	18	1	2	4	1	1	1	1	1	2	1	1	2					36
Leymus karelinii	31		2	4	1	2	1	1	1	2	1	1	2					49
Leymus komarovii	21	2	1	5	1	2		2	2	2	1	1	2				1	43
Leymus mollis	24		1	3	1	1		1	1	2	1	1	1					37
Leymus multicaulis	29		2	4	1	2	1	1	1	2	1	1	2					47
Leymus paboanus	26		2	4	1	2	1	1	1	2	1	1	2					44
Leymus racemosus	31		2	4	1	2	1	1	1	2	1	1	2					49
Leymus ramosus	29		2	4	1	2	1	1	1	2	1	1	2					47
Leymus secalinus	28		2	4	1	2	1	1	1	2	1	1	2					46
Leymus triticoides	18	2	1	5	1	2		2	1	2	1	1	2	1		1	1	41

## Sheet: Table S5
Table S5 SSRs location in the 16 Leymus chloroplast genomes
Taxa	SSR type	SSR	Size	Start	End	Locus
Leymus angustus	p1	(A)11	11	2608	2618	matK
	p1	(A)10	10	3558	3567	trnK-UUU(intron)
	p1	(A)12	12	7912	7923	IGS(trnS-GCU,psbD)
	p1	(T)12	12	8236	8247	IGS(trnS-GCU,psbD)
	p1	(A)12	12	11143	11154	IGS(psbC,trnS-UGA)
	p1	(T)12	12	14483	14494	IGS(trnG-GCC,trnM-CAU)
	p2	(TA)5	10	14575	14584	IGS(trnG-GCC,trnM-CAU)
	p1	(T)13	13	15572	15584	IGS(trnY-GUA,trnD-GUC)
	p1	(T)10	10	17912	17921	IGS(petN,trnC-GCA)
	p1	(T)10	10	18493	18502	IGS(trnC-GCA,rpoB)
	p3	(AAT)4	12	24318	24329	rpoC1
	p2	(AT)5	10	25623	25632	rpoC2
	p1	(A)12	12	29206	29217	rpoC2
	p1	(A)12	12	29620	29631	IGS(rpoC2,rps2)
	p1	(T)10	10	30417	30426	IGS(rps2,atpI)
	p1	(A)12	12	33234	33245	atpF(intron)
	p1	(T)10	10	41325	41334	IGS(psaA,ycf3)
	p4	(TCCT)3	12	42618	42629	ycf3(intron)
	p5	(CCATA)3	15	43491	43505	ycf3(intron)
	p1	(A)12	12	46397	46408	IGS(trnT-UGU,trnL-UAA)
	p1	(T)10	10	46903	46912	trnL-UAA(intron)
	p1	(A)10	10	56029	56038	IGS(rbcL,psaI)
	p1	(T)10	10	62699	62708	IGS(psbE,petL)
	p1	(T)12	12	63314	63325	IGS(psbE,petL)
	p1	(T)10	10	64051	64060	IGS(petG,trnW-CCA)
	p4	(TTCA)3	12	64239	64250	IGS(trnW-CCA,trnP-UGG)
	p3	(TTC)4	12	65299	65310	IGS(psaJ,rpl33)
	p4	(AGAA)3	12	68562	68573	IGS(clpP,psbB)
	p1	(A)11	11	76359	76369	IGS(rpl36,infA)
	p1	(T)10	10	76684	76693	infA
	p1	(T)10	10	76702	76711	infA
	p1	(T)15	15	77256	77270	IGS(rps8,rpl14)
	p1	(A)14	14	79255	79268	rpl16(intron)
	p4	(AACG)3	12	98343	98354	rrn4.5
	p3	(TAT)4	12	104500	104511	IGS(ndhF,rpl32)
	p1	(A)11	11	105466	105476	IGS(rpl32,trnL-UAG)
	p4	(AATA)3	12	107098	107109	ndhD
	p2	(TC)5	10	114077	114086	ndhH
	p4	(TCGT)3	12	117444	117455	rrn4.5
Leymus arenarius	p1	(A)10	10	3551	3560	trnK-UUU(intron)
	p2	(TA)5	10	4151	4160	IGS(trnK-UUU,rps16)
	p1	(T)10	10	7457	7466	IGS(psbI,trnS-GCU)
	p1	(A)11	11	11258	11268	IGS(psbC,trnS-UGA)
	p2	(CT)5	10	14288	14297	IGS(trnG-GCC,trnM-CAU)
	p1	(T)10	10	15795	15804	IGS(trnY-GUA,trnD-GUC)
	p1	(A)11	11	18402	18412	IGS(petN,trnC-GCA)
	p1	(T)12	12	19109	19120	IGS(trnC-GCA,rpoB)
	p3	(AAT)4	12	24944	24955	rpoC1
	p2	(AT)5	10	26244	26253	rpoC2
	p1	(A)11	11	29816	29826	rpoC2
	p1	(A)12	12	30214	30225	IGS(rpoC2,rps2)
	p1	(T)11	11	31030	31040	IGS(rps2,atpI)
	p1	(A)10	10	33609	33618	atpF(intron)
	p4	(TCCT)3	12	42990	43001	ycf3(intron)
	p1	(T)10	10	43091	43100	ycf3(intron)
	p1	(A)11	11	44081	44091	ycf3(intron)
	p1	(A)10	10	46854	46863	IGS(trnT-UGU,trnL-UAA)
	p1	(T)10	10	47343	47352	trnL-UAA(intron)
	p1	(T)10	10	47609	47618	IGS(trnL-UAA,trnF-GAA)
	p1	(A)12	12	47986	47997	IGS(trnF-GAA,ndhJ)
	p3	(TAA)4	12	50538	50549	IGS(ndhC,trnV-UAC)
	p1	(A)10	10	54098	54107	IGS(atpB,rbcL)
	p1	(A)10	10	56403	56412	IGS(rbcL,psaI)
	p1	(T)12	12	56969	56980	IGS(rbcL,psaI)
	p1	(T)12	12	63578	63589	IGS(psbE,petL)
	p4	(TTCA)3	12	64498	64509	IGS(trnW-CCA,trnP-UGG)
	p1	(A)10	10	65525	65534	IGS(psaJ,rpl33)
	p3	(TTC)4	12	65553	65564	IGS(psaJ,rpl33)
	p1	(T)11	11	66064	66074	IGS(rpl33,rps18)
	p4	(AGAA)3	12	68814	68825	IGS(clpP,psbB)
	p1	(A)10	10	71833	71842	petB(intron)
	p1	(A)10	10	74698	74707	IGS(petD,rpoA)
	p1	(A)11	11	76629	76639	IGS(rpl36,infA)
	p1	(T)10	10	76954	76963	infA
	p1	(T)10	10	76972	76981	infA
	p1	(T)10	10	77532	77541	IGS(rps8,rpl14)
	p2	(TA)5	10	85298	85307	IGS(trnI-CAU,trnL-CAA)
	p4	(AACG)3	12	99363	99374	rrn4.5
	p4	(TCTA)3	12	101264	101275	IGS(trnN-GUU,rps15)
	p1	(A)10	10	105092	105101	IGS(ndhF,rpl32)
	p4	(AACA)3	12	105902	105913	rpl32
	p4	(AATA)3	12	108085	108096	ndhD
	p2	(TC)5	10	115016	115025	ndhH
	p4	(TAGA)3	12	116495	116506	IGS(rps15,trnN-GUU)
	p4	(TCGT)3	12	118395	118406	rrn4.5
	p2	(TA)5	10	132463	132472	IGS(trnL-CAA,trnI-CAU)
Leymus chinensis	p1	(A)10	10	3554	3563	trnK-UUU(intron)
	p2	(TA)5	10	4154	4163	IGS(trnK-UUU,rps16)
	p1	(T)10	10	7483	7492	IGS(psbI,trnS-GCU)
	p1	(A)11	11	11228	11238	IGS(psbC,trnS-UGA)
	p2	(CT)5	10	14258	14267	IGS(trnG-GCC,trnM-CAU)
	p1	(T)10	10	15765	15774	IGS(trnY-GUA,trnD-GUC)
	p3	(AAT)4	12	24911	24922	rpoC1
	p2	(AT)5	10	26211	26220	rpoC2
	p1	(A)11	11	29783	29793	rpoC2
	p1	(A)12	12	30181	30192	IGS(rpoC2,rps2)
	p1	(T)11	11	30997	31007	IGS(rps2,atpI)
	p1	(T)10	10	31971	31980	IGS(atpI,atpH)
	p1	(A)10	10	33577	33586	atpF(intron)
	p1	(T)10	10	41618	41627	IGS(psaA,ycf3)
	p4	(TCCT)3	12	42963	42974	ycf3(intron)
	p1	(T)10	10	43064	43073	ycf3(intron)
	p1	(A)11	11	44054	44064	ycf3(intron)
	p1	(A)10	10	46827	46836	IGS(trnT-UGU,trnL-UAA)
	p1	(T)10	10	47316	47325	trnL-UAA(intron)
	p1	(T)10	10	47582	47591	IGS(trnL-UAA,trnF-GAA)
	p1	(A)12	12	47959	47970	IGS(trnF-GAA,ndhJ)
	p3	(TAA)4	12	50511	50522	IGS(ndhC,trnV-UAC)
	p1	(A)10	10	56376	56385	IGS(rbcL,psaI)
	p1	(T)11	11	56943	56953	IGS(rbcL,psaI)
	p1	(T)11	11	63550	63560	IGS(psbE,petL)
	p4	(TTCA)3	12	64469	64480	IGS(trnW-CCA,trnP-UGG)
	p3	(TTC)4	12	65522	65533	IGS(psaJ,rpl33)
	p1	(T)11	11	66033	66043	IGS(rpl33,rps18)
	p4	(AGAA)3	12	68783	68794	IGS(clpP,psbB)
	p1	(A)10	10	71802	71811	petB(intron)
	p1	(A)10	10	72120	72129	petB(intron)
	p1	(A)10	10	74668	74677	IGS(petD,rpoA)
	p1	(T)10	10	76922	76931	infA
	p1	(T)10	10	76940	76949	infA
	p1	(T)10	10	76958	76967	IGS(infA,rps8)
	p1	(T)10	10	77501	77510	IGS(rps8,rpl14)
	p1	(T)13	13	80954	80966	IGS(rpl22,rps19)
	p2	(TA)5	10	85275	85284	IGS(trnI-CAU,trnL-CAA)
	p4	(AACG)3	12	99340	99351	rrn4.5
	p4	(TCTA)3	12	101241	101252	IGS(trnN-GUU,rps15)
	p1	(A)10	10	105076	105085	IGS(ndhF,rpl32)
	p4	(AACA)3	12	105886	105897	rpl32
	p4	(AATA)3	12	108069	108080	ndhD
	p2	(TC)5	10	115000	115009	ndhH
	p4	(TAGA)3	12	116479	116490	IGS(rps15,trnN-GUU)
	p4	(TCGT)3	12	118379	118390	rrn4.5
	p2	(TA)5	10	132447	132456	IGS(trnL-CAA,trnI-CAU)
	p1	(A)13	13	136765	136777	IGS(rps19,end)
Leymus cinereus	p1	(A)11	11	2610	2620	matK
	p1	(A)13	13	11136	11148	IGS(psbC,trnS-UGA)
	p1	(T)11	11	14384	14394	IGS(trnG-GCC,trnM-CAU)
	p2	(TA)6	12	14493	14504	IGS(trnG-GCC,trnM-CAU)
	p1	(A)10	10	14810	14819	IGS(trnT-GGU,trnE-UUC)
	p5	(ATAAA)4	20	15401	15420	IGS(trnY-GUA,trnD-GUC)
	p1	(A)13	13	18114	18126	IGS(petN,trnC-GCA)
	p3	(AAT)4	12	24649	24660	rpoC1
	p2	(AT)5	10	25949	25958	rpoC2
	p1	(A)12	12	29526	29537	rpoC2
	p1	(A)11	11	33530	33540	atpF(intron)
	p1	(T)10	10	36163	36172	IGS(trnR-UCU,rps14)
	p1	(T)10	10	41606	41615	IGS(psaA,ycf3)
	p4	(TCCT)3	12	42870	42881	ycf3(intron)
	p5	(CCATA)3	15	43744	43758	ycf3(intron)
	p1	(A)18	18	46646	46663	IGS(trnT-UGU,trnL-UAA)
	p1	(T)12	12	47403	47414	IGS(trnL-UAA,trnF-GAA)
	p5	(TTATC)3	15	48077	48091	IGS(trnF-GAA,ndhJ)
	p3	(TAA)4	12	50396	50407	IGS(ndhC,trnV-UAC)
	p2	(AT)6	12	56380	56391	IGS(rbcL,psaI)
	p1	(T)14	14	60877	60890	IGS(petA,psbJ)
	p1	(T)11	11	62594	62604	IGS(psbE,petL)
	p1	(T)11	11	62759	62769	IGS(psbE,petL)
	p1	(T)12	12	63494	63505	IGS(petG,trnW-CCA)
	p4	(TTCA)3	12	63678	63689	IGS(trnW-CCA,trnP-UGG)
	p3	(TTC)4	12	64749	64760	IGS(psaJ,rpl33)
	p4	(AGAA)3	12	68006	68017	IGS(clpP,psbB)
	p4	(AAGA)3	12	71409	71420	petB(intron)
	p1	(A)11	11	75821	75831	IGS(rpl36,infA)
	p1	(T)10	10	76146	76155	infA
	p1	(T)10	10	76164	76173	infA
	p1	(T)13	13	76723	76735	IGS(rps8,rpl14)
	p1	(T)10	10	79635	79644	IGS(rps3,rpl22)
	p2	(TA)5	10	84480	84489	IGS(trnI-CAU,trnL-CAA)
	p1	(G)10	10	93782	93791	trnT-CGU(intron)
	p4	(AACG)3	12	98546	98557	rrn4.5
	p4	(TCTA)3	12	100446	100457	IGS(trnN-GUU,rps15)
	p4	(AATA)3	12	107293	107304	ndhD
	p2	(TC)5	10	114256	114265	ndhH
	p4	(TAGA)3	12	115739	115750	IGS(rps15,trnN-GUU)
	p4	(TCGT)3	12	117638	117649	rrn4.5
	p1	(C)10	10	122405	122414	trnT-CGU(intron)
	p2	(TA)5	10	131707	131716	IGS(trnL-CAA,trnI-CAU)
Leymus condensatus	p1	(A)13	13	7941	7953	IGS(trnS-GCU,psbD)
	p1	(T)10	10	8266	8275	IGS(trnS-GCU,psbD)
	p1	(A)13	13	11171	11183	IGS(psbC,trnS-UGA)
	p2	(TA)5	10	14603	14612	IGS(trnG-GCC,trnM-CAU)
	p1	(A)10	10	14952	14961	IGS(trnT-GGU,trnE-UUC)
	p1	(T)15	15	15598	15612	IGS(trnY-GUA,trnD-GUC)
	p1	(T)10	10	17939	17948	IGS(petN,trnC-GCA)
	p1	(T)11	11	18520	18530	IGS(trnC-GCA,rpoB)
	p3	(AAT)4	12	24346	24357	rpoC1
	p2	(AT)5	10	25646	25655	rpoC2
	p1	(A)12	12	29229	29240	rpoC2
	p1	(A)10	10	29643	29652	IGS(rpoC2,rps2)
	p1	(T)10	10	30438	30447	IGS(rps2,atpI)
	p1	(A)12	12	33248	33259	atpF(intron)
	p1	(T)10	10	41325	41334	IGS(psaA,ycf3)
	p4	(TCCT)3	12	42590	42601	ycf3(intron)
	p5	(CCATA)3	15	43464	43478	ycf3(intron)
	p1	(A)10	10	46370	46379	IGS(trnT-UGU,trnL-UAA)
	p1	(T)10	10	46870	46879	trnL-UAA(intron)
	p1	(T)10	10	47135	47144	IGS(trnL-UAA,trnF-GAA)
	p1	(T)10	10	55990	55999	IGS(rbcL,psaI)
	p2	(AT)5	10	56087	56096	IGS(rbcL,psaI)
	p1	(T)11	11	56585	56595	IGS(rbcL,psaI)
	p1	(A)10	10	61365	61374	IGS(petA,psbJ)
	p1	(T)23	23	62663	62685	IGS(psbE,petL)
	p1	(T)10	10	63283	63292	IGS(psbE,petL)
	p1	(T)10	10	64018	64027	IGS(petG,trnW-CCA)
	p4	(TTCA)3	12	64206	64217	IGS(trnW-CCA,trnP-UGG)
	p3	(TTC)4	12	65267	65278	IGS(psaJ,rpl33)
	p4	(AGAA)3	12	68524	68535	IGS(clpP,psbB)
	p1	(A)12	12	76321	76332	IGS(rpl36,infA)
	p1	(T)10	10	76647	76656	infA
	p1	(T)10	10	76665	76674	infA
	p1	(T)20	20	77219	77238	IGS(rps8,rpl14)
	p1	(T)10	10	78382	78391	rpl16(intron)
	p1	(A)15	15	79218	79232	rpl16(intron)
	p4	(AACG)3	12	98307	98318	rrn4.5
	p1	(A)11	11	105425	105435	IGS(rpl32,trnL-UAG)
	p4	(AATA)3	12	107057	107068	ndhD
	p2	(TC)5	10	114036	114045	ndhH
	p4	(TCGT)3	12	117403	117414	rrn4.5
Leymus coreanus	p1	(A)10	10	2604	2613	matK
	p5	(TATAT)5	25	4171	4195	IGS(trnK-UUU,rps16)
	p1	(T)11	11	5129	5139	rps16(intron)
	p1	(A)10	10	7919	7928	IGS(trnS-GCU,psbD)
	p1	(T)11	11	8241	8251	IGS(trnS-GCU,psbD)
	p1	(A)16	16	11150	11165	IGS(psbC,trnS-UGA)
	p1	(T)10	10	14413	14422	IGS(trnG-GCC,trnM-CAU)
	p2	(TA)8	16	14506	14521	IGS(trnG-GCC,trnM-CAU)
	p1	(A)13	13	18125	18137	IGS(petN,trnC-GCA)
	p3	(AAT)4	12	24663	24674	rpoC1
	p2	(AT)5	10	25963	25972	rpoC2
	p1	(A)12	12	29540	29551	rpoC2
	p1	(A)13	13	29954	29966	IGS(rpoC2,rps2)
	p1	(T)17	17	31730	31746	IGS(atpI,atpH)
	p1	(A)10	10	32530	32539	IGS(atpH,atpF)
	p1	(T)11	11	41633	41643	IGS(psaA,ycf3)
	p4	(TCCT)3	12	42899	42910	ycf3(intron)
	p1	(T)10	10	42962	42971	ycf3(intron)
	p1	(T)11	11	43002	43012	ycf3(intron)
	p5	(CCATA)3	15	43779	43793	ycf3(intron)
	p1	(A)10	10	46056	46065	trnT-UGU
	p1	(A)13	13	46682	46694	IGS(trnT-UGU,trnL-UAA)
	p1	(T)14	14	47434	47447	IGS(trnL-UAA,trnF-GAA)
	p3	(TAA)4	12	50424	50435	IGS(ndhC,trnV-UAC)
	p2	(AT)7	14	56392	56405	IGS(rbcL,psaI)
	p1	(T)11	11	56899	56909	IGS(rbcL,psaI)
	p1	(T)19	19	61706	61724	IGS(petA,psbJ)
	p1	(T)14	14	62971	62984	IGS(psbE,petL)
	p1	(T)12	12	63426	63437	IGS(psbE,petL)
	p1	(T)11	11	63592	63602	IGS(psbE,petL)
	p1	(T)12	12	64327	64338	IGS(petG,trnW-CCA)
	p4	(TTCA)3	12	64511	64522	IGS(trnW-CCA,trnP-UGG)
	p3	(TTC)4	12	65582	65593	IGS(psaJ,rpl33)
	p4	(AGAA)3	12	68839	68850	IGS(clpP,psbB)
	p4	(AAGA)3	12	72248	72259	petB(intron)
	p1	(A)11	11	76660	76670	IGS(rpl36,infA)
	p1	(T)10	10	76985	76994	infA
	p1	(T)10	10	77003	77012	infA
	p1	(T)10	10	77021	77030	infA
	p1	(T)10	10	77580	77589	IGS(rps8,rpl14)
	p2	(TA)5	10	85342	85351	IGS(trnI-CAU,trnL-CAA)
	p1	(G)10	10	94644	94653	trnT-CGU(intron)
	p4	(AACG)3	12	99408	99419	rrn4.5
	p4	(TCTA)3	12	101308	101319	IGS(trnN-GUU,rps15)
	p4	(AATA)3	12	108167	108178	ndhD
	p2	(TC)5	10	115123	115132	ndhH
	p4	(TAGA)3	12	116606	116617	IGS(rps15,trnN-GUU)
	p4	(TCGT)3	12	118505	118516	rrn4.5
	p1	(C)10	10	123272	123281	trnT-CGU(intron)
	p2	(TA)5	10	132574	132583	IGS(trnL-CAA,trnI-CAU)
Leymus duthiei	p2	(TA)5	10	4146	4155	IGS(trnK-UUU,rps16)
	p1	(A)11	11	11212	11222	IGS(psbC,trnS-UGA)
	p2	(CT)5	10	14246	14255	IGS(trnG-GCC,trnM-CAU)
	p1	(T)11	11	15752	15762	IGS(trnY-GUA,trnD-GUC)
	p1	(A)10	10	18370	18379	IGS(petN,trnC-GCA)
	p1	(A)11	11	29778	29788	rpoC2
	p1	(A)13	13	30172	30184	IGS(rpoC2,rps2)
	p1	(T)11	11	30994	31004	IGS(rps2,atpI)
	p4	(TCCT)3	12	42955	42966	ycf3(intron)
	p1	(T)11	11	43056	43066	ycf3(intron)
	p1	(A)14	14	44047	44060	ycf3(intron)
	p2	(AT)5	10	46563	46572	IGS(trnT-UGU,trnL-UAA)
	p1	(A)10	10	46817	46826	IGS(trnT-UGU,trnL-UAA)
	p1	(T)10	10	47306	47315	trnL-UAA(intron)
	p1	(C)10	10	47776	47785	IGS(trnL-UAA,trnF-GAA)
	p1	(A)11	11	47957	47967	IGS(trnF-GAA,ndhJ)
	p3	(TAA)4	12	50512	50523	IGS(ndhC,trnV-UAC)
	p1	(T)11	11	56945	56955	IGS(rbcL,psaI)
	p1	(T)12	12	62942	62953	IGS(psbE,petL)
	p1	(T)11	11	63558	63568	IGS(psbE,petL)
	p4	(TTCA)3	12	64477	64488	IGS(trnW-CCA,trnP-UGG)
	p3	(TTC)4	12	65530	65541	IGS(psaJ,rpl33)
	p1	(T)10	10	66049	66058	IGS(rpl33,rps18)
	p4	(AGAA)3	12	68798	68809	IGS(clpP,psbB)
	p1	(T)10	10	76929	76938	infA
	p1	(T)10	10	76947	76956	infA
	p1	(T)11	11	77506	77516	IGS(rps8,rpl14)
	p2	(TA)5	10	85272	85281	IGS(trnI-CAU,trnL-CAA)
	p4	(AACG)3	12	99340	99351	rrn4.5
	p4	(TCTA)3	12	101241	101252	IGS(trnN-GUU,rps15)
	p4	(AACA)3	12	105878	105889	rpl32
	p4	(AATA)3	12	108117	108128	ndhD
	p2	(TC)5	10	115081	115090	ndhH
	p4	(TAGA)3	12	116560	116571	IGS(rps15,trnN-GUU)
	p4	(TCGT)3	12	118460	118471	rrn4.5
	p2	(TA)5	10	132531	132540	IGS(trnL-CAA,trnI-CAU)
Leymus karelinii	p1	(A)10	10	3552	3561	trnK-UUU(intron)
	p2	(TA)5	10	4152	4161	IGS(trnK-UUU,rps16)
	p1	(T)10	10	7458	7467	IGS(psbI,trnS-GCU)
	p1	(A)10	10	11225	11234	IGS(psbC,trnS-UGA)
	p2	(CT)5	10	14254	14263	IGS(trnG-GCC,trnM-CAU)
	p1	(T)10	10	15761	15770	IGS(trnY-GUA,trnD-GUC)
	p1	(A)13	13	18368	18380	IGS(petN,trnC-GCA)
	p1	(T)11	11	19077	19087	IGS(trnC-GCA,rpoB)
	p3	(AAT)4	12	24911	24922	rpoC1
	p2	(AT)5	10	26211	26220	rpoC2
	p1	(A)11	11	29783	29793	rpoC2
	p1	(A)12	12	30181	30192	IGS(rpoC2,rps2)
	p1	(T)10	10	30997	31006	IGS(rps2,atpI)
	p1	(T)11	11	31970	31980	IGS(atpI,atpH)
	p4	(TCCT)3	12	42958	42969	ycf3(intron)
	p1	(T)15	15	43059	43073	ycf3(intron)
	p1	(A)11	11	44054	44064	ycf3(intron)
	p1	(A)10	10	46848	46857	IGS(trnT-UGU,trnL-UAA)
	p1	(T)12	12	47337	47348	trnL-UAA(intron)
	p1	(T)10	10	47605	47614	IGS(trnL-UAA,trnF-GAA)
	p1	(A)13	13	47982	47994	IGS(trnF-GAA,ndhJ)
	p3	(TAA)4	12	50430	50441	IGS(ndhC,trnV-UAC)
	p1	(A)10	10	56295	56304	IGS(rbcL,psaI)
	p1	(T)14	14	56862	56875	IGS(rbcL,psaI)
	p1	(T)10	10	57602	57611	IGS(rbcL,psaI)
	p1	(T)10	10	63473	63482	IGS(psbE,petL)
	p4	(TTCA)3	12	64391	64402	IGS(trnW-CCA,trnP-UGG)
	p3	(TTC)4	12	65444	65455	IGS(psaJ,rpl33)
	p1	(T)11	11	65955	65965	IGS(rpl33,rps18)
	p4	(AGAA)3	12	68705	68716	IGS(clpP,psbB)
	p1	(A)10	10	71724	71733	petB(intron)
	p1	(A)10	10	74589	74598	IGS(petD,rpoA)
	p1	(T)10	10	76843	76852	infA
	p1	(T)10	10	76861	76870	infA
	p1	(T)10	10	76879	76888	IGS(infA,rps8)
	p1	(T)10	10	77422	77431	IGS(rps8,rpl14)
	p1	(T)10	10	80872	80881	IGS(rpl22,rps19)
	p2	(TA)5	10	85190	85199	IGS(trnI-CAU,trnL-CAA)
	p4	(AACG)3	12	99255	99266	rrn4.5
	p4	(TCTA)3	12	101156	101167	IGS(trnN-GUU,rps15)
	p1	(T)11	11	102119	102129	IGS(rps15,ndhF)
	p4	(AACA)3	12	105816	105827	rpl32
	p4	(AATA)3	12	108000	108011	ndhD
	p2	(TC)5	10	114930	114939	ndhH
	p1	(A)11	11	115470	115480	IGS(ndhH,rps15)
	p4	(TAGA)3	12	116432	116443	IGS(rps15,trnN-GUU)
	p4	(TCGT)3	12	118332	118343	rrn4.5
	p2	(TA)5	10	132400	132409	IGS(trnL-CAA,trnI-CAU)
	p1	(A)10	10	136718	136727	IGS(rps19,end)
Leymus komarovii	p1	(A)11	11	2602	2612	matK
	p1	(A)12	12	11149	11160	IGS(psbC,trnS-UGA)
	p1	(T)11	11	14401	14411	IGS(trnG-GCC,trnM-CAU)
	p2	(TA)6	12	14490	14501	IGS(trnG-GCC,trnM-CAU)
	p1	(T)12	12	15451	15462	IGS(trnY-GUA,trnD-GUC)
	p1	(A)11	11	18107	18117	IGS(petN,trnC-GCA)
	p3	(AAT)4	12	24562	24573	rpoC1
	p2	(AT)5	10	25862	25871	rpoC2
	p1	(A)12	12	29433	29444	rpoC2
	p1	(T)10	10	31614	31623	IGS(atpI,atpH)
	p1	(T)11	11	41539	41549	IGS(psaA,ycf3)
	p4	(TCCT)3	12	42804	42815	ycf3(intron)
	p1	(T)10	10	42867	42876	ycf3(intron)
	p1	(T)10	10	42907	42916	ycf3(intron)
	p5	(CCATA)3	15	43683	43697	ycf3(intron)
	p1	(T)16	16	44837	44852	IGS(trnS-GGA,rps4)
	p4	(TATT)4	16	44853	44868	IGS(trnS-GGA,rps4)
	p1	(A)13	13	46611	46623	IGS(trnT-UGU,trnL-UAA)
	p1	(T)12	12	47369	47380	IGS(trnL-UAA,trnF-GAA)
	p3	(TAA)4	12	50375	50386	IGS(ndhC,trnV-UAC)
	p2	(AT)7	14	56345	56358	IGS(rbcL,psaI)
	p1	(T)11	11	56853	56863	IGS(rbcL,psaI)
	p1	(T)16	16	61671	61686	IGS(petA,psbJ)
	p1	(T)10	10	62941	62950	IGS(psbE,petL)
	p1	(T)13	13	63838	63850	IGS(petG,trnW-CCA)
	p4	(TTCA)3	12	64023	64034	IGS(trnW-CCA,trnP-UGG)
	p1	(A)10	10	65067	65076	IGS(psaJ,rpl33)
	p3	(TTC)4	12	65095	65106	IGS(psaJ,rpl33)
	p4	(AGAA)3	12	68352	68363	IGS(clpP,psbB)
	p4	(AAGA)3	12	71820	71831	petB(intron)
	p1	(T)10	10	76555	76564	infA
	p1	(T)10	10	76573	76582	infA
	p1	(T)13	13	77132	77144	IGS(rps8,rpl14)
	p2	(TA)5	10	84891	84900	IGS(trnI-CAU,trnL-CAA)
	p1	(G)10	10	94188	94197	trnT-CGU(intron)
	p4	(AACG)3	12	98952	98963	rrn4.5
	p4	(TCTA)3	12	100852	100863	IGS(trnN-GUU,rps15)
	p4	(AATA)3	12	107712	107723	ndhD
	p2	(TC)5	10	114684	114693	ndhH
	p4	(TAGA)3	12	116167	116178	IGS(rps15,trnN-GUU)
	p4	(TCGT)3	12	118066	118077	rrn4.5
	p1	(C)10	10	122833	122842	trnT-CGU(intron)
	p2	(TA)5	10	132130	132139	IGS(trnL-CAA,trnI-CAU)
Leymus mollis	p1	(A)11	11	2608	2618	matK
	p1	(A)10	10	3558	3567	trnK-UUU(intron)
	p1	(A)12	12	7913	7924	IGS(trnS-GCU,psbD)
	p1	(T)10	10	8237	8246	IGS(trnS-GCU,psbD)
	p1	(A)12	12	11142	11153	IGS(psbC,trnS-UGA)
	p2	(TA)5	10	14567	14576	IGS(trnG-GCC,trnM-CAU)
	p1	(T)12	12	15564	15575	IGS(trnY-GUA,trnD-GUC)
	p1	(T)10	10	18483	18492	IGS(trnC-GCA,rpoB)
	p3	(AAT)4	12	24304	24315	rpoC1
	p2	(AT)5	10	25604	25613	rpoC2
	p1	(A)12	12	29187	29198	rpoC2
	p1	(A)11	11	29601	29611	IGS(rpoC2,rps2)
	p1	(T)11	11	30397	30407	IGS(rps2,atpI)
	p1	(A)13	13	33209	33221	atpF(intron)
	p1	(T)10	10	41301	41310	IGS(psaA,ycf3)
	p4	(TCCT)3	12	42594	42605	ycf3(intron)
	p5	(CCATA)3	15	43461	43475	ycf3(intron)
	p1	(A)13	13	46367	46379	IGS(trnT-UGU,trnL-UAA)
	p1	(T)11	11	46865	46875	trnL-UAA(intron)
	p2	(AT)5	10	56058	56067	IGS(rbcL,psaI)
	p1	(T)10	10	56555	56564	IGS(rbcL,psaI)
	p1	(T)10	10	63288	63297	IGS(psbE,petL)
	p1	(A)10	10	63596	63605	IGS(psbE,petL)
	p4	(TTCA)3	12	64211	64222	IGS(trnW-CCA,trnP-UGG)
	p3	(TTC)4	12	65271	65282	IGS(psaJ,rpl33)
	p4	(AGAA)3	12	68534	68545	IGS(clpP,psbB)
	p1	(A)11	11	76326	76336	IGS(rpl36,infA)
	p1	(T)10	10	76651	76660	infA
	p1	(T)10	10	76669	76678	infA
	p1	(T)12	12	77223	77234	IGS(rps8,rpl14)
	p1	(A)13	13	79219	79231	rpl16(intron)
	p4	(AACG)3	12	98306	98317	rrn4.5
	p1	(A)11	11	104034	104044	IGS(ndhF,rpl32)
	p1	(A)11	11	105426	105436	IGS(rpl32,trnL-UAG)
	p4	(AATA)3	12	107058	107069	ndhD
	p2	(TC)5	10	114038	114047	ndhH
	p4	(TCGT)3	12	117405	117416	rrn4.5
Leymus multicaulis	p1	(A)10	10	3551	3560	trnK-UUU(intron)
	p2	(TA)5	10	4151	4160	IGS(trnK-UUU,rps16)
	p1	(T)10	10	7458	7467	IGS(psbI,trnS-GCU)
	p1	(A)11	11	11225	11235	IGS(psbC,trnS-UGA)
	p2	(CT)5	10	14250	14259	IGS(trnG-GCC,trnM-CAU)
	p1	(T)10	10	15757	15766	IGS(trnY-GUA,trnD-GUC)
	p1	(A)12	12	18364	18375	IGS(petN,trnC-GCA)
	p1	(T)10	10	19072	19081	IGS(trnC-GCA,rpoB)
	p3	(AAT)4	12	24905	24916	rpoC1
	p2	(AT)5	10	26205	26214	rpoC2
	p1	(A)11	11	29777	29787	rpoC2
	p1	(A)12	12	30175	30186	IGS(rpoC2,rps2)
	p1	(T)13	13	30991	31003	IGS(rps2,atpI)
	p1	(T)10	10	31967	31976	IGS(atpI,atpH)
	p1	(A)11	11	33573	33583	atpF(intron)
	p4	(TCCT)3	12	42955	42966	ycf3(intron)
	p1	(T)12	12	43056	43067	ycf3(intron)
	p1	(A)11	11	44048	44058	ycf3(intron)
	p1	(A)10	10	46821	46830	IGS(trnT-UGU,trnL-UAA)
	p1	(T)10	10	47310	47319	trnL-UAA(intron)
	p1	(T)10	10	47576	47585	IGS(trnL-UAA,trnF-GAA)
	p1	(A)12	12	47953	47964	IGS(trnF-GAA,ndhJ)
	p3	(TAA)4	12	50505	50516	IGS(ndhC,trnV-UAC)
	p1	(A)10	10	56371	56380	IGS(rbcL,psaI)
	p1	(T)12	12	63232	63243	IGS(psbE,petL)
	p4	(TTCA)3	12	64152	64163	IGS(trnW-CCA,trnP-UGG)
	p3	(TTC)4	12	65205	65216	IGS(psaJ,rpl33)
	p1	(T)11	11	65716	65726	IGS(rpl33,rps18)
	p4	(AGAA)3	12	68466	68477	IGS(clpP,psbB)
	p1	(A)10	10	71485	71494	petB(intron)
	p1	(A)10	10	74350	74359	IGS(petD,rpoA)
	p1	(A)10	10	76281	76290	IGS(rpl36,infA)
	p1	(T)10	10	76605	76614	infA
	p1	(T)10	10	76623	76632	infA
	p1	(T)10	10	76641	76650	IGS(infA,rps8)
	p1	(T)11	11	77184	77194	IGS(rps8,rpl14)
	p1	(T)10	10	80634	80643	IGS(rpl22,rps19)
	p2	(TA)5	10	84952	84961	IGS(trnI-CAU,trnL-CAA)
	p4	(AACG)3	12	99017	99028	rrn4.5
	p4	(TCTA)3	12	100918	100929	IGS(trnN-GUU,rps15)
	p4	(AACA)3	12	105593	105604	rpl32
	p4	(AATA)3	12	107776	107787	ndhD
	p2	(TC)5	10	114707	114716	ndhH
	p4	(TAGA)3	12	116186	116197	IGS(rps15,trnN-GUU)
	p4	(TCGT)3	12	118086	118097	rrn4.5
	p2	(TA)5	10	132154	132163	IGS(trnL-CAA,trnI-CAU)
	p1	(A)10	10	136472	136481	IGS(rps19,end)
Leymus paboanus	p1	(A)16	16	3547	3562	trnK-UUU(intron)
	p2	(TA)5	10	4146	4155	IGS(trnK-UUU,rps16)
	p1	(T)12	12	7445	7456	IGS(psbI,trnS-GCU)
	p1	(A)12	12	11214	11225	IGS(psbC,trnS-UGA)
	p2	(CT)5	10	14245	14254	IGS(trnG-GCC,trnM-CAU)
	p1	(T)12	12	15752	15763	IGS(trnY-GUA,trnD-GUC)
	p1	(A)12	12	18361	18372	IGS(petN,trnC-GCA)
	p1	(T)11	11	19069	19079	IGS(trnC-GCA,rpoB)
	p3	(AAT)4	12	24903	24914	rpoC1
	p2	(AT)5	10	26203	26212	rpoC2
	p1	(A)11	11	29775	29785	rpoC2
	p1	(A)11	11	30173	30183	IGS(rpoC2,rps2)
	p1	(T)11	11	30988	30998	IGS(rps2,atpI)
	p1	(T)12	12	31962	31973	IGS(atpI,atpH)
	p1	(A)12	12	33637	33648	atpF(intron)
	p4	(TCCT)3	12	43024	43035	ycf3(intron)
	p1	(A)11	11	44115	44125	ycf3(intron)
	p1	(T)10	10	47393	47402	trnL-UAA(intron)
	p1	(A)17	17	48034	48050	IGS(trnF-GAA,ndhJ)
	p3	(TAA)4	12	50611	50622	IGS(ndhC,trnV-UAC)
	p1	(T)10	10	57041	57050	IGS(rbcL,psaI)
	p1	(T)11	11	63654	63664	IGS(psbE,petL)
	p4	(TTCA)3	12	64573	64584	IGS(trnW-CCA,trnP-UGG)
	p3	(TTC)4	12	65626	65637	IGS(psaJ,rpl33)
	p1	(T)10	10	66137	66146	IGS(rpl33,rps18)
	p4	(AGAA)3	12	68890	68901	IGS(clpP,psbB)
	p1	(A)10	10	71909	71918	petB(intron)
	p1	(A)10	10	74774	74783	IGS(petD,rpoA)
	p1	(T)10	10	77029	77038	infA
	p1	(T)10	10	77047	77056	infA
	p1	(T)10	10	77606	77615	IGS(rps8,rpl14)
	p1	(T)13	13	81054	81066	IGS(rpl22,rps19)
	p2	(TA)5	10	85375	85384	IGS(trnI-CAU,trnL-CAA)
	p4	(AACG)3	12	99440	99451	rrn4.5
	p4	(TCTA)3	12	101341	101352	IGS(trnN-GUU,rps15)
	p1	(A)10	10	105190	105199	IGS(ndhF,rpl32)
	p4	(AACA)3	12	105990	106001	rpl32
	p1	(A)10	10	107957	107966	IGS(ccsA,ndhD)
	p4	(AATA)3	12	108174	108185	ndhD
	p2	(TC)5	10	115108	115117	ndhH
	p4	(TAGA)3	12	116587	116598	IGS(rps15,trnN-GUU)
	p4	(TCGT)3	12	118487	118498	rrn4.5
	p2	(TA)5	10	132555	132564	IGS(trnL-CAA,trnI-CAU)
	p1	(A)13	13	136873	136885	IGS(rps19,end)
Leymus racemosus	p1	(A)10	10	3552	3561	trnK-UUU(intron)
	p2	(TA)5	10	4152	4161	IGS(trnK-UUU,rps16)
	p1	(T)10	10	7458	7467	IGS(psbI,trnS-GCU)
	p1	(A)11	11	11225	11235	IGS(psbC,trnS-UGA)
	p2	(CT)5	10	14255	14264	IGS(trnG-GCC,trnM-CAU)
	p1	(T)10	10	15762	15771	IGS(trnY-GUA,trnD-GUC)
	p1	(A)11	11	18369	18379	IGS(petN,trnC-GCA)
	p1	(T)11	11	19076	19086	IGS(trnC-GCA,rpoB)
	p3	(AAT)4	12	24910	24921	rpoC1
	p2	(AT)5	10	26210	26219	rpoC2
	p1	(A)11	11	29782	29792	rpoC2
	p1	(A)12	12	30180	30191	IGS(rpoC2,rps2)
	p1	(T)10	10	30996	31005	IGS(rps2,atpI)
	p1	(T)11	11	31969	31979	IGS(atpI,atpH)
	p1	(A)11	11	33576	33586	atpF(intron)
	p4	(TCCT)3	12	42959	42970	ycf3(intron)
	p1	(T)15	15	43060	43074	ycf3(intron)
	p1	(A)11	11	44055	44065	ycf3(intron)
	p1	(A)10	10	46849	46858	IGS(trnT-UGU,trnL-UAA)
	p1	(T)11	11	47338	47348	trnL-UAA(intron)
	p1	(T)10	10	47605	47614	IGS(trnL-UAA,trnF-GAA)
	p1	(A)13	13	47982	47994	IGS(trnF-GAA,ndhJ)
	p3	(TAA)4	12	50430	50441	IGS(ndhC,trnV-UAC)
	p1	(A)10	10	56295	56304	IGS(rbcL,psaI)
	p1	(T)10	10	56869	56878	IGS(rbcL,psaI)
	p1	(T)10	10	57605	57614	IGS(rbcL,psaI)
	p1	(T)10	10	63311	63320	IGS(psbE,petL)
	p1	(T)10	10	63477	63486	IGS(psbE,petL)
	p4	(TTCA)3	12	64395	64406	IGS(trnW-CCA,trnP-UGG)
	p3	(TTC)4	12	65448	65459	IGS(psaJ,rpl33)
	p1	(T)12	12	65980	65991	IGS(rpl33,rps18)
	p4	(AGAA)3	12	68731	68742	IGS(clpP,psbB)
	p1	(A)10	10	71750	71759	petB(intron)
	p1	(T)10	10	76867	76876	infA
	p1	(T)10	10	76885	76894	infA
	p1	(T)10	10	76903	76912	IGS(infA,rps8)
	p1	(T)11	11	77446	77456	IGS(rps8,rpl14)
	p2	(TA)5	10	85214	85223	IGS(trnI-CAU,trnL-CAA)
	p4	(AACG)3	12	99279	99290	rrn4.5
	p4	(TCTA)3	12	101180	101191	IGS(trnN-GUU,rps15)
	p1	(T)13	13	102143	102155	IGS(rps15,ndhF)
	p1	(A)10	10	105033	105042	IGS(ndhF,rpl32)
	p4	(AACA)3	12	105843	105854	rpl32
	p4	(AATA)3	12	108027	108038	ndhD
	p2	(TC)5	10	114958	114967	ndhH
	p1	(A)13	13	115498	115510	IGS(ndhH,rps15)
	p4	(TAGA)3	12	116462	116473	IGS(rps15,trnN-GUU)
	p4	(TCGT)3	12	118362	118373	rrn4.5
	p2	(TA)5	10	132430	132439	IGS(trnL-CAA,trnI-CAU)
Leymus ramosus	p1	(A)10	10	3545	3554	trnK-UUU(intron)
	p2	(TA)5	10	4145	4154	IGS(trnK-UUU,rps16)
	p1	(T)10	10	7474	7483	IGS(psbI,trnS-GCU)
	p1	(A)11	11	11219	11229	IGS(psbC,trnS-UGA)
	p2	(CT)5	10	14249	14258	IGS(trnG-GCC,trnM-CAU)
	p1	(T)10	10	15756	15765	IGS(trnY-GUA,trnD-GUC)
	p1	(T)10	10	19070	19079	IGS(trnC-GCA,rpoB)
	p3	(AAT)4	12	24903	24914	rpoC1
	p2	(AT)5	10	26203	26212	rpoC2
	p1	(A)11	11	29775	29785	rpoC2
	p1	(A)12	12	30173	30184	IGS(rpoC2,rps2)
	p1	(T)10	10	30989	30998	IGS(rps2,atpI)
	p1	(T)10	10	31962	31971	IGS(atpI,atpH)
	p1	(A)10	10	33568	33577	atpF(intron)
	p1	(T)10	10	41609	41618	IGS(psaA,ycf3)
	p4	(TCCT)3	12	42954	42965	ycf3(intron)
	p1	(T)10	10	43055	43064	ycf3(intron)
	p1	(A)11	11	44045	44055	ycf3(intron)
	p1	(A)10	10	46101	46110	trnT-UGU
	p1	(T)10	10	47307	47316	trnL-UAA(intron)
	p1	(A)12	12	47949	47960	IGS(trnF-GAA,ndhJ)
	p3	(TAA)4	12	50501	50512	IGS(ndhC,trnV-UAC)
	p1	(A)10	10	54061	54070	IGS(atpB,rbcL)
	p1	(A)10	10	56388	56397	IGS(rbcL,psaI)
	p1	(T)11	11	56954	56964	IGS(rbcL,psaI)
	p1	(T)11	11	63561	63571	IGS(psbE,petL)
	p4	(TTCA)3	12	64480	64491	IGS(trnW-CCA,trnP-UGG)
	p3	(TTC)4	12	65533	65544	IGS(psaJ,rpl33)
	p1	(T)11	11	66044	66054	IGS(rpl33,rps18)
	p4	(AGAA)3	12	68794	68805	IGS(clpP,psbB)
	p1	(A)10	10	71813	71822	petB(intron)
	p1	(A)10	10	74678	74687	IGS(petD,rpoA)
	p1	(T)10	10	76932	76941	infA
	p1	(T)10	10	76950	76959	infA
	p1	(T)10	10	77510	77519	IGS(rps8,rpl14)
	p1	(T)14	14	80957	80970	IGS(rpl22,rps19)
	p2	(TA)5	10	85279	85288	IGS(trnI-CAU,trnL-CAA)
	p4	(AACG)3	12	99344	99355	rrn4.5
	p4	(TCTA)3	12	101245	101256	IGS(trnN-GUU,rps15)
	p1	(A)10	10	105080	105089	IGS(ndhF,rpl32)
	p4	(AACA)3	12	105890	105901	rpl32
	p4	(AATA)3	12	108073	108084	ndhD
	p2	(TC)5	10	115004	115013	ndhH
	p4	(TAGA)3	12	116483	116494	IGS(rps15,trnN-GUU)
	p4	(TCGT)3	12	118383	118394	rrn4.5
	p2	(TA)5	10	132451	132460	IGS(trnL-CAA,trnI-CAU)
	p1	(A)14	14	136769	136782	IGS(rps19,end)
Leymus secalinus	p1	(A)10	10	3552	3561	trnK-UUU(intron)
	p2	(TA)5	10	4152	4161	IGS(trnK-UUU,rps16)
	p1	(T)10	10	7481	7490	IGS(psbI,trnS-GCU)
	p1	(A)11	11	11227	11237	IGS(psbC,trnS-UGA)
	p2	(CT)5	10	14257	14266	IGS(trnG-GCC,trnM-CAU)
	p1	(T)10	10	19077	19086	IGS(trnC-GCA,rpoB)
	p3	(AAT)4	12	24910	24921	rpoC1
	p2	(AT)5	10	26210	26219	rpoC2
	p1	(A)11	11	29782	29792	rpoC2
	p1	(A)12	12	30180	30191	IGS(rpoC2,rps2)
	p1	(T)11	11	30996	31006	IGS(rps2,atpI)
	p1	(T)10	10	31970	31979	IGS(atpI,atpH)
	p1	(A)10	10	33576	33585	atpF(intron)
	p1	(T)10	10	41617	41626	IGS(psaA,ycf3)
	p4	(TCCT)3	12	42962	42973	ycf3(intron)
	p1	(T)10	10	43063	43072	ycf3(intron)
	p1	(A)11	11	44053	44063	ycf3(intron)
	p1	(A)10	10	46109	46118	trnT-UGU
	p1	(T)10	10	47315	47324	trnL-UAA(intron)
	p1	(A)12	12	47957	47968	IGS(trnF-GAA,ndhJ)
	p3	(TAA)4	12	50509	50520	IGS(ndhC,trnV-UAC)
	p1	(A)10	10	54069	54078	IGS(atpB,rbcL)
	p1	(A)10	10	56374	56383	IGS(rbcL,psaI)
	p1	(T)10	10	56940	56949	IGS(rbcL,psaI)
	p1	(T)11	11	63546	63556	IGS(psbE,petL)
	p4	(TTCA)3	12	64465	64476	IGS(trnW-CCA,trnP-UGG)
	p3	(TTC)4	12	65518	65529	IGS(psaJ,rpl33)
	p1	(T)11	11	66029	66039	IGS(rpl33,rps18)
	p4	(AGAA)3	12	68779	68790	IGS(clpP,psbB)
	p1	(A)10	10	71798	71807	petB(intron)
	p1	(A)10	10	74663	74672	IGS(petD,rpoA)
	p1	(T)10	10	76917	76926	infA
	p1	(T)10	10	76935	76944	infA
	p1	(T)10	10	77495	77504	IGS(rps8,rpl14)
	p1	(T)12	12	80942	80953	IGS(rpl22,rps19)
	p2	(TA)5	10	85262	85271	IGS(trnI-CAU,trnL-CAA)
	p4	(AACG)3	12	99327	99338	rrn4.5
	p4	(TCTA)3	12	101228	101239	IGS(trnN-GUU,rps15)
	p1	(A)10	10	105063	105072	IGS(ndhF,rpl32)
	p4	(AACA)3	12	105873	105884	rpl32
	p4	(AATA)3	12	108056	108067	ndhD
	p2	(TC)5	10	114987	114996	ndhH
	p4	(TAGA)3	12	116466	116477	IGS(rps15,trnN-GUU)
	p4	(TCGT)3	12	118366	118377	rrn4.5
	p2	(TA)5	10	132434	132443	IGS(trnL-CAA,trnI-CAU)
	p1	(A)12	12	136752	136763	IGS(rps19,end)
Leymus triticoides	p1	(A)11	11	2610	2620	matK
	p1	(A)13	13	11136	11148	IGS(psbC,trnS-UGA)
	p1	(T)11	11	14384	14394	IGS(trnG-GCC,trnM-CAU)
	p2	(TA)6	12	14493	14504	IGS(trnG-GCC,trnM-CAU)
	p1	(A)10	10	14810	14819	IGS(trnT-GGU,trnE-UUC)
	p5	(ATAAA)3	15	15401	15415	IGS(trnY-GUA,trnD-GUC)
	p1	(A)12	12	18108	18119	IGS(petN,trnC-GCA)
	p3	(AAT)4	12	24642	24653	rpoC1
	p2	(AT)5	10	25942	25951	rpoC2
	p1	(A)11	11	33523	33533	atpF(intron)
	p1	(T)10	10	41598	41607	IGS(psaA,ycf3)
	p4	(TCCT)3	12	42862	42873	ycf3(intron)
	p5	(CCATA)3	15	43736	43750	ycf3(intron)
	p1	(A)17	17	46638	46654	IGS(trnT-UGU,trnL-UAA)
	p1	(T)11	11	47394	47404	IGS(trnL-UAA,trnF-GAA)
	p5	(TTATC)3	15	48067	48081	IGS(trnF-GAA,ndhJ)
	p3	(TAA)4	12	50386	50397	IGS(ndhC,trnV-UAC)
	p2	(AT)6	12	56370	56381	IGS(rbcL,psaI)
	p1	(T)14	14	60867	60880	IGS(petA,psbJ)
	p1	(T)11	11	62584	62594	IGS(psbE,petL)
	p1	(T)11	11	62749	62759	IGS(psbE,petL)
	p1	(T)12	12	63484	63495	IGS(petG,trnW-CCA)
	p4	(TTCA)3	12	63668	63679	IGS(trnW-CCA,trnP-UGG)
	p3	(TTC)4	12	64739	64750	IGS(psaJ,rpl33)
	p4	(AGAA)3	12	67996	68007	IGS(clpP,psbB)
	p4	(AAGA)3	12	71399	71410	petB(intron)
	p1	(A)11	11	75811	75821	IGS(rpl36,infA)
	p1	(T)10	10	76136	76145	infA
	p1	(T)10	10	76154	76163	infA
	p1	(T)12	12	76713	76724	IGS(rps8,rpl14)
	p1	(T)10	10	79624	79633	IGS(rps3,rpl22)
	p2	(TA)5	10	84469	84478	IGS(trnI-CAU,trnL-CAA)
	p1	(G)10	10	93771	93780	trnT-CGU(intron)
	p4	(AACG)3	12	98535	98546	rrn4.5
	p4	(TCTA)3	12	100435	100446	IGS(trnN-GUU,rps15)
	p4	(AATA)3	12	107282	107293	ndhD
	p2	(TC)5	10	114245	114254	ndhH
	p4	(TAGA)3	12	115728	115739	IGS(rps15,trnN-GUU)
	p4	(TCGT)3	12	117627	117638	rrn4.5
	p1	(C)10	10	122394	122403	trnT-CGU(intron)
	p2	(TA)5	10	131696	131705	IGS(trnL-CAA,trnI-CAU)

## Sheet: Table S6
Table S6 Eta, Pi value, and PICs of Protein-coding regions(CDS) in Leymus species
Protein-coding regions(CDS)	Length (bp)	Aligned lenght (bp)	Number of sequences	Total number of mutation (Eta)	Divergence variation(Pi)	Parsimony informative characters (PICs)	C： Conserved sites	V： Variable sites	P: Parsimony-informative sites	S: Singleton sites
atpA	1515	1515	16	15	0.00282178	7	1500	15	7	8
atpB	1497	1497	16	11	0.00204854	5	1486	11	5	6
atpE	414	414	16	2	0.00157005	1	412	2	1	1
atpF	552	552	16	5	0.00320048	3	547	5	3	2
atpH	246	246	16	1	0.00213415	1	245	1	1	0
atpI	744	744	16	3	0.0015793	2	741	3	2	1
ccsA	969	969	16	19	0.00634675	10	951	18	10	8
cemA	693	693	16	5	0.00349928	5	688	5	5	0
clpP	651	651	16	7	0.00449309	6	644	7	6	1
infA	342-360	342	16	2	0.000730994	0	340	2	0	2
matK	1536-1539	1539	16	50	0.0106879	33	1491	48	33	15
ndhA	744	744	16	15	0.00734767	10	729	15	10	5
ndhB	1533	1533	16	2	0.000472929	2	1531	2	2	0
ndhC	363	363	16	6	0.00606061	4	358	5	4	1
ndhD	1503	1503	16	15	0.00364271	9	1488	15	9	6
ndhE	306	306	16	0	0	0	306	0	0	0
ndhF	2220	2220	16	47	0.00718093	31	2175	45	31	14
ndhG	531	531	16	5	0.00302888	3	527	4	3	1
ndhH	1182	1182	16	30	0.00908065	22	1154	28	22	6
ndhI	543-546	546	16	4	0.00222529	3	539	4	3	1
ndhJ	480	480	16	2	0.00135417	1	478	2	1	1
ndhK	738	738	16	9	0.0030262	4	729	9	4	5
petA	963	963	16	16	0.00580651	12	947	16	12	4
petB	648	648	16	6	0.0038966	5	642	6	5	1
petD	483	483	16	2	0.00134576	1	481	2	1	1
petG	114	114	16	0	0	0	114	0	0	0
petL	96	96	16	1	0.00338542	1	95	1	1	0
petN	90	90	16	0	0	0	90	0	0	0
psaA	2253	2253	16	19	0.00273339	13	2234	19	13	6
psaB	2205	2205	16	17	0.00298564	13	2188	17	13	4
psaC	246	246	16	4	0.00396341	2	242	4	2	2
psaI	111	111	16	2	0.00225225	0	109	2	0	2
psaJ	129	129	16	1	0.00180879	1	128	1	1	0
psbA	1062	1062	16	8	0.00207156	4	1054	8	4	4
psbB	1527	1527	16	5	0.000873172	3	1522	5	3	2
psbC	1422	1422	16	11	0.00262541	8	1412	10	8	2
psbD	1062	1062	16	8	0.00275424	6	1055	7	6	1
psbE	252	252	16	1	0.00208333	1	251	1	1	0
psbF	120	120	16	0	0	0	120	0	0	0
psbH	222	222	16	1	0.00236486	1	221	1	1	0
psbI	111	111	16	0	0	0	111	0	0	0
psbJ	123	123	16	1	0.00264228	0	122	1	0	0
psbK	186	186	16	1	0.00282258	0	185	1	0	0
psbL	117	117	16	2	0.00726496	2	115	2	2	0
psbM	105	105	16	3	0.015	3	102	3	3	0
psbN	132	132	16	0	0	0	132	0	0	0
psbT	117	117	16	0	0	0	117	0	0	0
psbZ	189	189	16	0	0	0	189	0	0	0
rbcL	1431-1461	1431	16	24	0.00464128	14	1409	22	14	8
rpl14	372	372	16	3	0.00237455	2	369	3	2	1
rpl16	412-423	415	16	1	0.000304136	0	414	1	0	1
rpl2	822	822	16	4	0.00158151	2	818	4	2	2
rpl20	360	360	16	1	0.000347222	0	359	1	0	1
rpl22	450	450	16	13	0.0113333	9	437	13	9	4
rpl23	282	282	16	3	0.00132979	0	279	3	0	3
rpl32	180-192	180	16	6	0.0158796	6	174	6	6	0
rpl33	201	201	16	2	0.00327529	1	199	2	1	1
rpl36	114	114	16	0	0	0	114	0	0	0
rpoA	1020	1020	16	9	0.00254902	6	1011	9	6	3
rpoB	3231	3231	16	30	0.00329877	20	3202	29	20	9
rpoC1	2049	2049	16	15	0.00272897	11	2034	15	11	4
rpoC2	4440	4440	16	70	0.00529172	43	4369	71	43	28
rps11	432	432	16	4	0.00347222	3	428	4	3	1
rps12	369-375	375	16	5	0.00198735	1	364	5	1	4
rps14	312	312	16	4	0.00451389	3	308	4	3	1
rps15	273	273	16	3	0.00421245	2	271	2	2	0
rps16	258	258	16	6	0.00904393	5	252	6	5	1
rps18	513	513	16	7	0.0044347	4	506	7	4	3
rps19	216	216	16	2	0.00304784	1	214	2	1	1
rps2	711	711	16	9	0.00432489	6	702	9	6	3
rps3	720	720	16	10	0.00354167	6	710	10	6	4
rps4	606	606	16	5	0.00433168	5	601	5	5	0
rps7	471	471	16	1	0.00111465	1	470	1	1	0
rps8	411	411	16	0	0	0	411	0	0	0
ycf3	513	513	16	1	0.00102339	1	512	1	1	0
ycf4	558	558	16	6	0.00385305	4	552	6	4	2

## Sheet: Table S7
Table S7 Eta, Pi value, and PICs of non-coding regions in Leymus species
Non-coding regions	Length (bp)	Aligned lenght (bp)	Number of sequences	Total number of mutation (Eta)	Divergence variation(Pi)	Parsimony informative characters (PICs)	C： Conserved sites	V： Variable sites	P: Parsimony-informative sites	S: Singleton sites
atpA_trnR-UCU	130-157	136	16	6	0.0217308	6	130	6	6	0
atpB_rbcL	773-813	821	16	16	0.00544041	9	783	16	9	7
atpF_atpA	91	91	16	0	0	0	91	0	0	0
atpH_atpF	312-454	455	16	2	0.00208333	4	449	5	4	1
atpI_atpH	548-620	647	16	12	0.00686544	9	554	14	9	5
ccsA_ndhD	165-173	174	16	10	0.0186869	8	156	10	8	2
cemA_petA	220-234	244	16	6	0.0121591	6	225	6	6	0
clpP_psbB	494-571	571	16	6	0.00598853	6	505	6	6	0
infA_rps8	80-82	80	16	6	0.0278125	4	74	6	4	2
matK_rps16	1283-1298	1314	16	37	0.010675	27	1256	38	27	11
ndhB_rps7	299	299	16	1	0.00041806	0	298	1	0	1
ndhC_trnV-UAC	759-907	913	16	19	0.00895225	14	886	22	14	8
ndhD_psaC	119	119	16	1	0.00105042	0	118	1	0	1
ndhE_ndhG	212-219	219	16	8	0.0122642	5	211	8	5	3
ndhF_rpl32	881-923	950	16	32	0.0117641	26	903	42	26	16
ndhG_ndhI	245-266	273	16	12	0.0167347	7	261	12	7	5
ndhH_rps15	145-169	145	16	15	0.0217241	7	133	12	7	5
ndhI_ndhA	97	97	16	1	0.00128866	0	96	1	0	1
ndhJ_ndhK	100-103	100	16	3	0.01175	3	97	3	3	0
petA_psbJ	815-825	828	16	26	0.0119619	19	796	28	19	9
petB_petD	186	186	16	4	0.00806452	3	182	4	3	1
petD_rpoA	199-205	205	16	1	0.00265152	1	204	1	1	0
petG_trnW-CCA	117-121	124	16	11	0.0317251	12	112	12	12	0
petL_petG	179	179	16	4	0.00563315	2	175	4	2	2
petN_trnC-GCA	489-953	967	16	16	0.0145417	26	917	34	26	8
psaA_ycf3	640-704	711	16	12	0.0079421	12	698	13	12	1
psaB_psaA	25	25	16	0	0	0	25	0	0	0
psaC_ndhE	443-485	461	16	19	0.0151806	13	441	19	13	6
psaI_ycf4	330-336	342	16	11	0.0098251	6	320	11	6	5
psaJ_rpl33	436-445	446	16	14	0.00980843	8	430	15	8	6
psbA_trnK-UUU	228-235	232	16	7	0.00795796	3	226	6	3	3
psbB_psbT	158-168	168	16	2	0.0039557	1	162	1	1	0
psbC_trnS-UGA	145-152	152	16	3	0.00534483	2	146	3	2	1
psbE_petL	715-1173	1183	16	16	0.00771127	21	1145	31	21	10
psbF_psbE	10	10	16	0	0	0	10	0	0	0
psbH_petB	129	129	16	4	0.00852713	2	125	4	2	2
psbI_trnS-GCU	117-121	123	16	5	0.0131054	4	114	7	4	3
psbJ_psbL	125	125	16	0	0	0	125	0	0	0
psbK_psbI	404-423	425	16	10	0.00769389	6	397	10	6	4
psbL_psbF	22-23	23	16	0	0	0	22	0	0	0
psbM_petN	725-740	767	16	14	0.00611814	10	746	17	10	7
psbN_psbH	103	103	16	1	0.00121359	0	102	1	0	1
psbT_psbN	48	48	16	2	0.021875	2	46	2	2	0
psbZ_trnG-UCC	272-284	284	16	11	0.0165748	9	266	11	9	2
rbcL_psaI	841-1661	1707	16	24	0.0104793	48	1581	67	48	18
rpl14_rpl16	102-110	102	16	0	0	0	102	0	0	0
rpl16_rps3	141-152	148	16	3	0	3	138	3	3	0
rpl2_rpl23	18	18	16	0	0.0111702	0	18	0	0	0
rpl20_rps12	693-698	698	16	7	0.00260943	3	687	7	3	4
rpl22_rps19	77-85	85	16	11	0.0357306	7	70	11	7	4
rpl23_trnI-CAU	174	174	16	1	0.00301724	1	173	1	1	0
rpl32_trnL-UAG	678-727	691	16	60	0.0325893	43	629	54	43	11
rpl33_rps18	269-298	298	16	7	0.0129664	7	269	7	7	0
rpl36_infA	109-112	112	16	5	0.012037	2	106	5	2	3
rpoA_rps11	71	71	16	1	0.00176056	0	70	1	0	1
rpoB_rpoC1	37	37	16	0	0	0	37	0	0	0
rpoC1_rpoC2	204-209	209	16	4	0.0102941	4	200	4	4	0
rpoC2_rps2	317-336	347	16	8	0.00793269	5	336	10	5	5
rps11_rpl36	180-185	186	16	3	0.0024453	2	182	4	2	2
rps14_psaB	146	146	16	4	0.00628655	3	142	4	3	1
rps15_ndhF	414-440	455	16	24	0.00041806	23	397	23	23	0
rps16_trnQ-UUG	745-766	767	16	27	0.00201373	20	721	26	20	6
rps18_rpl20	162-167	167	16	2	0.00868794	1	165	2	1	1
rps19_trnH-GUG	198	198	16	1	0.00321229	1	197	1	1	0
rps2_atpI	262-279	284	16	2	0.0101027	4	272	4	4	0
rps3_rpl22	57-59	59	16	2	0.003389	1	57	2	1	1
rps4_trnT-UGU	300	300	16	6	0.0245348	4	294	6	4	2
rps7_trnV-GAC	2574-2584	2584	16	11	0.00401235	10	2573	11	10	1
rps8_rpl14	114-147	147	16	5	0.0020202	2	140	6	2	4
rrn16S_trnT-CGU	304-307	307	16	4	0	4	303	4	4	0
rrn23_rrn4.5	95	95	16	0	0.00230263	0	95	0	0	0
rrn4.5_rrn5	227	227	16	0	0.00427632	0	227	0	0	0
rrn5_trnR-ACG	228	228	16	1	0	1	227	1	1	0
trnA-UGC_rrn23	151	151	16	1	0.000827815	0	150	1	0	1
trnC-GCA_rpoB	1154-1171	1184	16	34	0.00979185	23	1143	34	23	11
trnD-GUC_psbM	743-791	792	16	21	0.010164	15	770	21	15	6
trnE-UUC_trnY-GUA	61	61	16	1	0.00532787	1	60	1	1	0
trnF-GAA_ndhJ	541-611	646	16	27	0.020057	22	567	31	22	9
trnG-GCC_trnM-CAU	1032-1236	1262	16	52	0.0191129	45	1197	55	45	10
trnG-UCC_trnG-GCC	606-615	622	16	26	0.0164162	19	588	29	19	10
trnH-GUG_rpl2	55-60	60	16	0	0	0	60	0	0	0
trnI-CAU_trnL-CAA	1463-2385	2390	16	6	0.00143468	6	2375	10	6	4
trnL-CAA_ndhB	572	572	16	5	0.00214161	2	567	5	2	3
trnL-UAA_trnF-GAA	342-352	359	16	17	0.0210669	16	334	18	16	2
trnL-UAG_ccsA	71	71	16	4	0.0184272	2	67	4	2	2
trnM-CAU_atpE	114	114	16	1	0.00460526	1	113	1	1	0
trnM-CAU_trnT-GGU	7	7	16	0	0	0	7	0	0	0
trnN-GUU_rps15	1531-1546	1547	16	13	0.003389	10	1534	13	10	3
trnP-UGG_psaJ	353-371	372	16	8	0.00724004	5	364	7	5	2
trnQ-UUG_psbK	346-365	365	16	7	0.0060212	4	339	7	4	3
trnR-ACG_trnN-GUU	273	273	16	5	0.00637973	4	268	5	4	1
trnR-UCU_rps14	379-383	384	16	12	0.00952067	7	367	12	7	5
trnS-GCU_psbD	975-1063	1075	16	34	0.0112928	24	1003	36	24	12
trnS-GGA_rps4	304-332	336	16	9	0.00866667	4	301	9	4	5
trnS-UGA_psbZ	356-357	357	16	13	0.0152388	10	344	13	10	3
trnT-CGU_trnA-UGC	65	65	16	0	0	0	65	0	0	0
trnT-GGU_trnE-UUC	426-470	472	16	14	0.00924821	11	456	16	11	5
trnT-UGU_trnL-UAA	610-720	752	16	55	0.0431092	56	676	60	56	4
trnV-GAC_rrn16S	229	229	16	1	0.00229258	1	228	1	1	0
trnV-UAC_trnM-CAU	193-210	210	16	3	0.00544041	2	202	3	2	1
trnW-CCA_trnP-UGG	139	139	16	2	0.00467626	1	137	2	1	1
trnY-GUA_trnD-GUC	355-365	378	16	18	0.0145177	10	349	21	10	11
ycf3_trnS-GGA	615-616	616	16	14	0.00951219	11	602	14	11	3
ycf4_cemA	430-469	482	16	25	0.0227199	19	452	25	19	6
